# Supplementary material for: Computational Design of Inhibitors Targeting the Catalytic β Subunit of Escherichia coli FOF1-ATP Synthase
Source: Antibiotics (Basel). 2022 Apr 22;11(5):557. doi: 10.3390/antibiotics11050557 (PMC9138118; doi:10.3390/antibiotics11050557)
Supplement: Supplementary file 1 [file antibiotics-11-00557-s001.zip]

Archive with 1 entries (1 files):
- antibiotics-1649425-supplementary.pdf
